# Supplementary material for: A discovery study of daunorubicin induced cardiotoxicity in a sample of acute myeloid leukemia patients prioritizes P450 oxidoreductase polymorphisms as a potential risk factor
Source: Front Genet. 2013 Nov 11;4:231. doi: 10.3389/fgene.2013.00231 (PMC3822292; doi:10.3389/fgene.2013.00231)
Supplement: Supplementary file 1 [file DataSheet1.XLSX]

## Sheet: Sheet1
Gene Symbol	Gene Name	Chr	# of SNPs	rawp	fdr
POR	P450 (cytochrome) oxidoreductase	7	13	0.00256999	0.154199
ABCB1	ATP-binding cassette, sub-family B (MDR/TAP), member 1	7	28	0.373333	0.850721
AKR1A1	aldo-keto reductase family 1, member A1 (aldehyde reductase)	1	4	0.250919	0.850721
AKR1B1	aldo-keto reductase family 1, member B1 (aldose reductase)	7	5	0.106669	0.850721
AKR1B10	aldo-keto reductase family 1, member B10 (aldose reductase)	7	6	0.225339	0.850721
AKR1C3	aldo-keto reductase family 1, member C3 (3-alpha hydroxysteroid dehydrogenase, type II)	10	5	0.0906095	0.850721
AKR1C4	aldo-keto reductase family 1, member C4 (chlordecone reductase; 3-alpha hydroxysteroid dehydrogenase, type I; dihydrodiol dehydrogenase 4)	10	7	0.304933	0.850721
AKR7A2	aldo-keto reductase family 7, member A2 (aflatoxin aldehyde reductase)	1	7	0.554252	0.850721
CBR1	carbonyl reductase 1	21	9	0.304553	0.850721
CBR3	carbonyl reductase 3	21	7	0.341308	0.850721
CYP11A1	cytochrome P450, family 11, subfamily A, polypeptide 1	15	9	0.415928	0.850721
CYP11B1	cytochrome P450, family 11, subfamily B, polypeptide 1	8	5	0.324803	0.850721
CYP11B2	cytochrome P450, family 11, subfamily B, polypeptide 2	8	5	0.250839	0.850721
CYP17A1	cytochrome P450, family 17, subfamily A, polypeptide 1	10	9	0.514867	0.850721
CYP1A1	cytochrome P450, family 1, subfamily A, polypeptide 1	15	2	0.151824	0.850721
CYP1A2	cytochrome P450, family 1, subfamily A, polypeptide 2	15	6	0.384428	0.850721
CYP20A1	cytochrome P450, family 20, subfamily A, polypeptide 1	2	5	0.615962	0.850721
CYP27C1	cytochrome P450, family 27, subfamily C, polypeptide 1	2	7	0.191714	0.850721
CYP2A13	cytochrome P450, family 2, subfamily A, polypeptide 13	19	3	0.398598	0.850721
CYP2A6	cytochrome P450, family 2, subfamily A, polypeptide 6	19	2	0.192694	0.850721
CYP2A7	cytochrome P450, family 2, subfamily A, polypeptide 7	19	2	0.523087	0.850721
CYP2B6	cytochrome P450, family 2, subfamily B, polypeptide 6	19	18	0.184329	0.850721
CYP2C18	cytochrome P450, family 2, subfamily C, polypeptide 18	10	8	0.623027	0.850721
CYP2E1	cytochrome P450, family 2, subfamily E, polypeptide 1	10	9	0.489033	0.850721
CYP2F1	cytochrome P450, family 2, subfamily F, polypeptide 1	19	3	0.500387	0.850721
CYP2S1	cytochrome P450, family 2, subfamily S, polypeptide 1	19	5	0.623862	0.850721
CYP2W1	cytochrome P450, family 2, subfamily W, polypeptide 1	7	6	0.468773	0.850721
CYP3A4	cytochrome P450, family 3, subfamily A, polypeptide 4	7	3	0.535762	0.850721
CYP3A5	cytochrome P450, family 3, subfamily A, polypeptide 5	7	4	0.194254	0.850721
CYP3A7	cytochrome P450, family 3, subfamily A, polypeptide 7	7	2	0.326188	0.850721
CYP4A22	cytochrome P450, family 4, subfamily A, polypeptide 22	1	3	0.619247	0.850721
CYP4B1	cytochrome P450, family 4, subfamily B, polypeptide 1	1	10	0.340583	0.850721
CYP4F11	cytochrome P450, family 4, subfamily F, polypeptide 11	19	9	0.335283	0.850721
CYP4F22	cytochrome P450, family 4, subfamily F, polypeptide 22	19	11	0.590327	0.850721
CYP4X1	cytochrome P450, family 4, subfamily X, polypeptide 1	1	8	0.340553	0.850721
CYP4Z1	cytochrome P450, family 4, subfamily Z, polypeptide 1	1	2	0.531567	0.850721
DHRS4	dehydrogenase/reductase (SDR family) member 4	14	2	0.605662	0.850721
HSD17B1	hydroxysteroid (17-beta) dehydrogenase 1	17	1	0.371443	0.850721
HSD17B2	hydroxysteroid (17-beta) dehydrogenase 2	16	21	0.0736996	0.850721
HSD17B3	hydroxysteroid (17-beta) dehydrogenase 3	9	15	0.196669	0.850721
HSD3B2	hydroxy-delta-5-steroid dehydrogenase, 3 beta- and steroid delta-isomerase 1	1	4	0.568142	0.850721
RDH5	retinol dehydrogenase 5 (11-cis/9-cis)	12	5	0.406198	0.850721
SRD5A1	steroid-5-alpha-reductase, alpha polypeptide 1 (3-oxo-5 alpha-steroid delta 4-dehydrogenase alpha 1)	5	9	0.586607	0.850721
SRD5A2	steroid-5-alpha-reductase, alpha polypeptide 2 (3-oxo-5 alpha-steroid delta 4-dehydrogenase alpha 2)	2	10	0.602922	0.850721
CBR4	carbonyl reductase 4	4	6	0.732721	0.935818
CYP2C9	cytochrome P450, family 2, subfamily C, polypeptide 9	10	13	0.764251	0.935818
CYP2D6	cytochrome P450, family 2, subfamily D, polypeptide 6	22	4	0.740776	0.935818
CYP3A43	cytochrome P450, family 3, subfamily A, polypeptide 43	7	6	0.748856	0.935818
HSD17B4	hydroxysteroid (17-beta) dehydrogenase 4	5	9	0.706281	0.935818
CYP1B1	cytochrome P450, family 1, subfamily B, polypeptide 1	2	10	0.781601	0.937921
ABCG2	ATP-binding cassette, sub-family G (WHITE), member 2	4	16	0.859966	0.962811
AKR1C1	aldo-keto reductase family 1, member C1 (dihydrodiol dehydrogenase 1; 20-alpha (3-alpha)-hydroxysteroid dehydrogenase)	10	5	0.91467	0.962811
AKR1C2	aldo-keto reductase family 1, member C2 (dihydrodiol dehydrogenase 2; bile acid binding protein; 3-alpha hydroxysteroid dehydrogenase, type III)	10	10	0.90296	0.962811
AKR7A3	aldo-keto reductase family 7, member A3 (aflatoxin aldehyde reductase)	1	3	0.836576	0.962811
CES1	carboxylesterase 1	16	2	0.884191	0.962811
CYP2C19	cytochrome P450, family 2, subfamily C, polypeptide 19	10	9	0.871971	0.962811
CYP2C8	cytochrome P450, family 2, subfamily C, polypeptide 8	10	15	0.874171	0.962811
CYP19A1	cytochrome P450, family 19, subfamily A, polypeptide 1	15	43	0.979485	0.984255
CYP4F8	cytochrome P450, family 4, subfamily F, polypeptide 8	19	11	0.984255	0.984255
HSD3B1	hydroxy-delta-5-steroid dehydrogenase, 3 beta- and steroid delta-isomerase 1	1	4	0.96763	0.984255
